# Supplementary material for: Whole‐genome sequencing analysis of Japanese autism spectrum disorder trios
Source: Psychiatry Clin Neurosci. 2024 Nov 28;79(3):87–97. doi: 10.1111/pcn.13767 (PMC11874045; doi:10.1111/pcn.13767)
Supplement: Supplementary file 1 — Table S1. Input genes for enrichment analysis. [file PCN-79-87-s004.xlsx]

## Sheet: Sheet1
Table S1. Input genes for enrichment analysis
Gene	Variant type
TFAP2C	De novo
SPAG17	De novo
CHD7	De novo
BSN	De novo
HNRNPR	De novo
PTEN	De novo
MKX	De novo
HNRNPH2	De novo
SMARCA4	De novo
RPS6KA3	De novo
AP2A1	De novo
CD81	De novo
EGLN2	De novo
GLUL	De novo
EYS	Homozygous
ZNF223	Homozygous
RTBDN	Homozygous
ITGB4	Homozygous
NKX1-1	Homozygous
ADGRG4	Hemizygous
RENBP	Hemizygous
MAGEC1	Hemizygous
FTHL18	Hemizygous
PFKFB1	Hemizygous
SMARCA1	Hemizygous
ZNF711	Hemizygous
LANCL3	Hemizygous
PPP1R3F	Hemizygous
FAM155B	Hemizygous
RRAGB	Hemizygous
UBL4A	Hemizygous
GLRA2	Hemizygous
USP9X	Hemizygous
ADGRG2	Hemizygous
HDAC6	Hemizygous
STK26	Hemizygous
MID1	Hemizygous
MID2	Hemizygous
FLNA	Hemizygous
POLA1	Compound heterozygous
HLCS	Compound heterozygous
KCP	Compound heterozygous
PKHD1L1	Compound heterozygous
DNAH14	Compound heterozygous
SLC27A3	Compound heterozygous
EPPK1	Compound heterozygous
ABCA13	Compound heterozygous
GSDME	Compound heterozygous
MSLN	Compound heterozygous
ITGA6	Compound heterozygous
SLC25A10	Compound heterozygous
UBR4	Compound heterozygous
OBSCN	Compound heterozygous
ERBB4	Compound heterozygous
ABCC1	Compound heterozygous
CHD5	Compound heterozygous
LTBP4	Compound heterozygous
TRPC7	Compound heterozygous
EHD4	Compound heterozygous
JARID2	Compound heterozygous
MZF1	Compound heterozygous
GRIK5	Compound heterozygous
CABIN1	Compound heterozygous
PODNL1	Compound heterozygous
PCNX1	Compound heterozygous
SEMA6B	Compound heterozygous
