# Supplementary material for: Whole‐genome sequencing analysis of Japanese autism spectrum disorder trios
Source: Psychiatry Clin Neurosci. 2024 Nov 28;79(3):87–97. doi: 10.1111/pcn.13767 (PMC11874045; doi:10.1111/pcn.13767)
Supplement: Supplementary file 2 — Table S2. Clinical data for all patients with potentially pathogenic variants. [file PCN-79-87-s002.xlsx]

## Sheet: Sheet2
Table S2. Clinical data for all patients with potentially pathogenic variants
Patient	Patient 1	Patient 2	Patient 3	Patient 4	Patient 5	Patient 6	Patient 7	Patient 8	Patient 9	Patient 10	Patient 11	Patient 12	Patient 13	Patient 14	Patient 15	Patient 16	Patient 17	Patient 18
Diagnosis (DSM-5)	ASD, profound IDD	ASD, mild IDD	ASD, severe IDD, epilepsy	ASD, moderate IDD, epilepsy	ASD, mild IDD, epilepsy	ASD, ADHD, epilepsy	ASD, tick disorder	ASD	ASD	ASD, ADHD	ASD, ADHD, epilepsy	ASD, mild IDD	ASD, mild IDD, schizophrenia	ASD, mild IDD, epilepsy, tick disorder	ASD, moderate IDD, tick disorder	ASD	ASD, mild IDD	ASD, ADHD, childhood-onset fluency disorder
Sex	M	F	M	M	M	M	M	M	M	F	M	M	M	F	M	M	M	M
Potentially pathogenic variants	PTEN:NM_000314:exon8:c.959T>C:p.L320S (de novo)	CHD7:NM_017780:exon31:c.6270G>A:p.W2090X (de novo)	HNRNPH2:NM_019597:exon2:c.422T>A:p.M141K (de novo)	BSN:NM_003458:exon5:c.4971dupC:p.R1659Qfs*23 (de novo)	MT-TW: m.5540G>A	HNRNPR:NM_005826:exon8:c.979G>A:p.D327N (de novo)	MKX:NM_173576:exon3:c.265C>T:p.L89F (de novo)	SMARCA4:NM_003072:exon30:c.4213C>T:p.R1405W (de novo)	RPS6KA3:NM_004586:exon18:c.1661C>T:p.P554L (de novo)	GLUL:NM_001033044:exon4:c.413C>T:p.T138I (de novo)	TRIP12:NM_001348323:exon21:c.3131C>T:p.T1044I (de novo)	TEK:NM_000459:exon8:c.1076T>C:p.I359T (de novo)	PCLO:NM_014510:exon7:c.13111A>G:p.M4371V (de novo)	15q13.2 del (including ARHGAP11B) (homozygous, inherited from both parents)	MADD:NM_001376657.1:c.2553-79G>A (compound heterozygous)	JARID2:NM_004973:exon6:c.769C>T:p.R257W (compound heterozygous)	GLRA2:NM_002063:exon8:c.1010C>T:p.A337V (hemizygous, maternally inherited)	TMLHE exon2 deletion (hemizygous, maternally inherited)
	EPPK1:NM_031308:exon2:c.108dupC:p.R37Qfs*80 (compound heterozygous)														MADD:NM_001376571:exon16:c.2708G>A:p.G903D (compound heterozygous)
	EPPK1:NM_031308:exon2:c.853G>A:p.G285S (compound heterozygous)					CHD5:NM_015557:exon15:c.2306A>T:p.E769V (compound heterozygous)								HLCS:NM_001352514:exon9:c.2135G>A:p.R712Q (compound heterozygous)	SLC25A10:NM_012140:exon11:c.833G>A:p.R278H (compound heterozygous)	JARID2:NM_004973:exon17:c.3506T>C:p.V1169A (compound heterozygous)
	MT-TE: m.14674T>C (maternally inherited)					CHD5:NM_015557:exon5:c.704A>G:p.Q235R (compound heterozygous)								HLCS:NM_001352514:exon1:c.62delT:p.L21Pfs*32 (compound heterozygous)	SLC25A10:NM_012140:exon2:c.196G>A:p.A66T (compound heterozygous)
Age at recruitment	17	25	38	14	13	18	8	10	27	6	11	33	39	11	6	20	14	35
Family history	Paternal first cousin with ASD, paternal aunt with IDD	Not remarkable	Sister: schizophrenia	Mother: depressive state	Not remarkable	NA	Not remarkable	NA	Not remarkable	NA	Paternal uncle: depressive disorder	Not remarkable	Sister: schizophrenia, maternal cousin: depressive disorder	Maternal cousin: ASD	Brother: ASD, severe IDD	NA	Not remarkable	Not remarkable
Birth	A preterm infant (32 w 0 d; 1940 g; length 45 cm, chest circumference 26 cm, head circumference 30 cm) was delivered vaginally without asphyxia.	Patent ductus arteriosus, feeding difficulties, right pinna deformity, and hearing impairment were present.	NA	NA	Not remarkable	NA	39 w, 3400 g	NA	39 w, 3590 g	Born at 39 weeks; birth weight: 3,366 g; head circumference: 52 cm. No prenatal or perinatal complications.	Full-term delivery at 40 weeks gestation; birth weight: 2,655 g; no perinatal abnormalities noted.	40 weeks and 16 days gestational age, with a body length of 49 cm and a weight of 3,700 g, delivered via cesarean section.	Born in state of asphyxia following oxytocin-induced labor.	NA	Maternal diabetes; insulin treatment during pregnancy. Born at 38 weeks via spontaneous vaginal delivery; birth weight: 3,024 g. Neonatal jaundice treated with phototherapy.	NA		No prenatal or perinatal abnormalities. Full-term birth; birth weight: 3,100 g.
Dysmorphic features	Macrocephaly	Deformity of the right external ear	Almond-shaped eyes, short palpebral fissures, flat philtrum, thin upper lip, micrognathis, triangular face, pointed chin, retroverted ears, high-pitched voice	NA	Not remarkable	NA	NA	NA	NA	NA	Not remarkable	Not remarkable	NA	NA	NA	NA	NA	NA
Developmental milestones	Head control at 5 months, unsupported sitting at 12 months, independent walking at 23 months. No meaningful words observed to date.	The patient exhibited developmental abnormalities, including delayed head control, lack of coordinated eye movement, unclear social smile, and generalized hypotonia.The patient had difficulty with fine motor skills, such as using scissors.	NA	Language delay noted from early childhood; received speech therapy.	Seizures first emerged when the patient was 11 months old. At the age of 3 years, the patient was noted to have delayed language development. The patient exhibits dysarthria, fine motor difficulties and clumsiness in manual tasks.	The patient exhibited significant hyperactivity during early childhood.	Head control (2 mo), independent walking (12 mo), first words (12 mo), two-word phrases (2 yrs).	At 5 years of age, the patient's language skills improved, enabling them to produce three-word sentences. However, he exhibited poor articulation and occasionally discontinued conversations abruptly, saying "never mind" or "it's nothing."	The patient presented with delayed language development and short stature. Growth hormone replacement therapy was administered.	Head control (4 mo), sitting (7 mo), walking (10 mo), first words (9 or 12 mo), two-word phrases (1 yr). No concerns at check-ups. Infantile hypersensitivity to soft sounds. Undistressed when separated from parents; prone to wandering off. Poor eye contact; no stranger anxiety. Notable restlessness. Poor fine motor skills and manual dexterity. Struggles with physical activities.	During early childhood, the patient exhibited severe hyperactivity. When going out, the patient would suddenly run off at full speed. If not holding hands, the patient would quickly wander away.	Independent walking achieved at 12 months. Language delay noted at 2 years of age.	Normal physical development and health. Early childhood: Poor response to verbal cues; delayed language development. Kindergarten: Overall developmental delays compared to peers.	The patient presented with delayed language development and hyperactivity.	Head control: 6 months; Walking: 16 months; First meaningful word ("Dad"): 2 years, 6 months.	The patient exhibits poor motor skills and coordination, as demonstrated by their inability to throw a ball.	The patient struggled with both fine and gross motor skills, leading to difficulties in art and physical education classes.	From infancy, the patient had difficulty maintaining eye contact. Their first words emerged after 18 months of age. As an infant, they were described as a low-maintenance, "spaced-out" baby; however, they frequently cried at night.
Social interactions/Communication skills	Understanding of simple, routine verbal instructions but exhibits poor language comprehension, making reciprocal interpersonal interactions challenging.The patient uses "oo, oo" vocalizations to communicate needs but lacks meaningful word production. He demonstrates occasional head-bowing in response to greetings and understand simple verbal instructions, such as putting on shoes.	The patient was stubborn and often exhibited stranger anxiety, but was affectionate towards preferred individuals. She experienced bullying in elementary schools.	The patient engages in a pattern of writing letters to their caregiver every other day. They also write an excessive number of letters to relatives, demonstrating a one-sided communication style.	The patient displayed impulsive and aggressive behavior towards their younger sister and classmates, hitting and pinching them without provocation. When faced with situations that did not align with their preferences, the patient exhibited a strong tendency to persist in imposing their own opinions and desires, refusing to compromise or consider alternative perspectives.	The patient engaged in one-sided conversations, struggled to play with peers of the same age, exhibited poor eye contact, and displayed fear in new situations.	During their middle school years, the patient experienced difficulties in social integration and was frequently subjected to bullying by peers.	The patient frequently experienced intense focus on specific activities, to the extent that they became oblivious to their surroundings and external stimuli.	The patient experiences difficulty engaging in activities alongside others, finding it challenging to participate in social situations or collaborate with peers. The patient demonstrates echolalia and frequent misuse of words, often using them in contexts where the meaning is incorrect.	The patient had few friends and rarely engaged in social activities with others during weekends or holidays. Instead, they spent most of their leisure time in solitary pursuits, such as silently playing video games or reading books.	Difficulty sitting still and following instructions; required one-on-one teacher support. Struggles with peer engagement; often isolated; frequent solitary play. The patient tends to engage in one-sided conversations and struggles to gauge the reactions of their conversational partners.	The patient tends to engage in continuous, one-sided conversations at their own pace, struggling to participate in the reciprocal nature of typical social interactions.	The patient exhibited significant deficits in social interactions and communication skills.	Difficulty keeping up with group activities; frequently bullied. Spoke infrequently.	In interactions with classmates, the patient notably tended to abruptly cut ties over minor disagreements or dissatisfaction. The patient struggled to respond to open-ended questions, often failing to provide answers. However, when presented with a set of predefined options, the patient was able to select an appropriate response and answer the question effectively. The patient exhibited an aversi…	Exhibited solitary behavior at daycare. Engaged in various activities independently. Did not disrupt or cause trouble for other children. Solitary behavior was a concern for those around the child. Infancy: No interest in people; lack of eye contact; absence of pointing. Early childhood: Frequent echolalia; one-sided interactions.	The patient struggled to adapt their behavior to different situations. The patient had no friends and limited social interactions. The patient engaged in one-sided conversations, speaking rapidly and incessantly about themselves without varying their facial expressions. During outpatient visits, the patient was unable to remain still while their mother conversed at the reception desk, and they wo…	The patient primarily spends their time wandering alone. He had limited friendships and are unable to initiate social interactions with his peers. However, when approached by a friend, he is capable of engaging in social activities. Frequently engages in self-talk and becomes absorbed in their own world Has difficulty expressing their thoughts and understanding abstract concepts Struggles with li…	During their time in daycare, the patient only interacted with girls or younger boys. In elementary school, they were preoccupied with reading books and struggled to form friendships. When bullied, they would suddenly lash out at the perpetrator, striking them on the head with their pencil case during class. Due to their limited number of friends, the patient was often left until last when formin…
Restricted/repetitive behaviors and interests	The patient exhibits frequent genital manipulation during periods of restlessness or idleness, often licking their hands post-manipulation and touching various objects. In-room urination has also been noted.	The patient displayed strong obsessive behaviors, such as refusing to move from a seated position until a specific cough was produced.	The patient demonstrates a preoccupation with their anus, resulting in increased frequency of bathroom visits. There have been instances of fecal smearing. When feeling unwell, the patient has been observed to vocalize with high-pitched whining while inserting their fingers into the anal canal while in the bathroom.	The patient has difficulty with novel situations and avoids activities that do not interest him. He refuses to engage in tasks he perceive as undesirable and the participation is mood-dependent. The patient exhibited a strong fascination with a particular train, often refusing to return home from walks until they had seen the train in question.	The patient exhibited a strong fixation on sugar, often adding excessive amounts to beverages. His preoccupation was so intense that it led to instances of incontinence due to an inability to break away from the behavior to use the toilet. Furthermore, the patient displayed a persistent obsession with specific anime characters.	The patient exhibited a tendency to fixate on various subjects and displayed a rigid, inflexible personality.	Intense focus and strong fixation on Lego blocks observed.	The patient exhibits a habit of picking at and peeling off their fingernails.	The patient demonstrates a strong ability to remember faces, names, and birthdays.	Hypersensitivity to taste, smell, and sound; high food selectivity. Covers ears in response to loud noises.	The patient exhibits a lack of engagement with uninteresting activities, struggles with task transitions (requiring up to an hour), and finds comfort in maintaining a sideways gaze.	The patient exhibits a strong fixation on cats.	The patient demonstrated a limited repertoire of activities and often engaged in repetitive, singular tasks for extended periods.	The patient demonstrated a strong fixation on specific cups and refused to drink from unfamiliar cups provided in external settings.	Infancy: Enjoyed hand flapping; repetitive favorite actions/play. Early childhood: Enjoyed flushing toilet Distressed by sudden changes in routines/circumstances Self-injurious behavior began at age 2: head banging on floor when upset	The patient adheres to a strict daily routine and is unable to adapt to changes in their schedule. When feeling unsettled or anxious, they may engage in compulsive running behavior.	The patient displayed a strong affinity for kanji characters and exhibited a preoccupation with writing them meticulously during exams. This fixation on the aesthetic quality of their kanji often resulted in the patient's inability to complete tests within the allotted time limits.	During their early childhood, the patient exhibited a strong preference for repeatedly reading the same picture books.
EEG	not remarkable	not remarkable	frequent, generalized high-amplitude delta to theta waves at 2-3 Hz and frequent theta waves at 6-7 Hz. Spike and wave discharges remained predominant in the right parietal region	NA	the presence of both generalized and focal epileptiform discharges.	mild presence of slow waves at approximately 7 Hz, with frontal predominance.	NA	NA	NA	NA	NA	8-9C/S, 30-40uV, dominant, occipit	NA	NA	NA	NA	NA	NA
Head CT or brain MRI	Not remarkable	MRI findings: olfactory bulbs, sulci, and nerves not identifiable; hypoplastic semicircular canals and cochlea.	Arachnoid cyst	NA	Not remarkable	Not remarkable	NA	NA	NA	NA	NA	NA	NA	NA	NA	NA	NA	NA
full-scale IQ	IQ < 20 at the age of 20	WAIS-Ⅳ: FSIQ 62, VCI 68, PRI 62, WMI 76, PSI 77	NA	IQ 42	WISC-IV：FSIQ54,VCI60,PRI65,WMI76,PSI50	FSIQ 97	WISC-Ⅳ: FSIQ 115, VCI 105, PRI 111, WMI 94, PSI 124	NA	WAIS-III：FIQ85, VIQ89, PIQ83	NA	NA	NA	NA	NA	NA	NA	WISC-III: FSIQ 72, VIQ 75, PIQ 75	NA
EKG	Not remarkable	Not remarkable	Sinus tachycardia, prolonged PR interval, and flattened T waves	NA	Not remarkable	not remarkable	NA	NA	NA	NA	NA		NA	NA	NA	NA	NA	NA
Medication	Risperidone 2 mg/day, valproic acid 400 mg/day	None	Valproic acid 1200 mg, carbazepine 750 mg, risperidone 1 mg, quetiapine 10 mg	None	Varproic acid 180 mg/day	No history of pharmacological treatment for psychiatric disorders.	Aripiprazole 12 mg/day	None	None	Methylphenidate 54 mg/day	None	Aripiprazole	Risperidone 3 mg	None	None	None	None	none
Others	The patient experiences headaches, occasionally finding relief with acetoaminophen during agitation. Rumination behavior is present, leading to tooth erosion from gastric acid and increased dental caries. Severe sensory hypersensitivity is observed, with the patient tearing new clothing when sensory input is uncomfortable.		He passed away at the age of 47.		History of encephalitis with associated cognitive decline. The patient frequently suffered from headache and nausea.	Crohn's disease
*NA: not available
