# Supplementary material for: Whole‐genome sequencing analysis of Japanese autism spectrum disorder trios
Source: Psychiatry Clin Neurosci. 2024 Nov 28;79(3):87–97. doi: 10.1111/pcn.13767 (PMC11874045; doi:10.1111/pcn.13767)
Supplement: Supplementary file 3 — Table S3. All SVs including CNVs overlapping exonic regions of ASD/IDD genes. [file PCN-79-87-s001.xlsx]

## Sheet: Sheet1
Table S3. All SVs including CNVs overlapping exonic regions of ASD/IDD genes
Interritance	Zygosity	Chr	Start	End	Length (kb)	CytoBand	SV_type	CDS-affected genes	Frameshift	SFARI gene score	SynGO	pLI	IDD	Epilepsy	Other Comorbidities
Paternal	Heterozygous	17	30879673	31238697	359	17q11.2	DUP	NF1	Yes	1S	Yes	0.99938			ADHD, dysphemia
Maternal	Heterozygous	1	200592442	200838310	246	1q32.1	DUP	KIF14	No	2		0.2116	Mild	Yes
Paternal	Heterozygous	6	162038355	162190625	152	6q26	DEL	PRKN	No	2	Yes	0.28177	Mild
Paternal	Heterozygous	6	162268858	162598546	330	6q26	DUP	PRKN	Yes	2	Yes	0.28177	Mild	Yes
Maternal	Heterozygous	15	22571910	23279668	708	15q11.2	DUP	NIPA1	No	2		0.27238	Mild
Maternal	Hemizygous	X	155543337	155555264	11.9	Xq28	DEL	TMLHE	Yes	2					ADHD, dysphemia
Maternal	Heterozygous	15	22571910	23279668	708	15q11.2	DUP	CYFIP1	No	2	Yes	0.99994	Mild
Maternal	Heterozygous	15	22571910	23279668	708	15q11.2	DUP	NIPA2	No	2		0.6221	Mild
Maternal	Heterozygous	15	22571910	23279668	708	15q11.2	DUP	TUBGCP5	No	2		0.064337	Mild
Maternal	Heterozygous	1	109681434	109712166	30.7	1p13.3	DUP	GSTM1	No	2
Paternal	Heterozygous	1	248559444	248650250	90.8	1q44	DUP	OR2T10	No	2					Benign paroxysmal stridor, bilateral sensorineural hearing loss
Maternal	Heterozygous	12	4716433	4722019	5.59	12p13.32	DEL	GALNT8	Yes	2		0.18258
Paternal	Heterozygous	3	195779647	195788027	8.38	3q29	DEL	MUC4	Yes	2		1.2582e-56
Both parents	Homozygous	15	30587397	30799740	212	15q13.2	DEL	ARHGAP11B	No	2			Mild	Yes
Paternal	Heterozygous	17	30879673	31238697	359	17q11.2	DUP	RNF135	No	2S		2.362e-18			ADHD, dysphemia
Maternal	Heterozygous	3	100289602	100332907	43.3	3q12.2-q12.1	DUP	TBC1D23	Yes	S		0.4866	Severe
Maternal	Heterozygous	21	43409127	43420300	11.2	21q22.3	DUP	SIK1	Yes	S
Paternal	Heterozygous	2	175999425	176016187	16.8	2q31.1	DUP	LNPK	Yes	S		0.2494			ADHD
Maternal	Heterozygous	15	22571910	23279668	708	15q11.2	DUP	HERC2	Yes	S		1	Mild
Paternal	Heterozygous	15	22358244	22569115	211	15q11.2	DUP	HERC2	no	S		1
Maternal	Heterozygous	7	151454128	151473684	19.6	7q36.1	DUP	RHEB	Yes	S	Yes	0.13164	Mild		Brain tumor (germinoma)
Maternal	Heterozygous	10	71782705	71898654	116	10q22.1	DEL	PSAP	No			0.95115	Mild
Maternal	Heterozygous	2	63244298	63532080	288	2p15	DUP	WDPCP	No			2.997e-16
Paternal	Heterozygous	6	73455429	73466603	11.2	6q13	DEL	MTO1	Yes			0.17273			ADHD, eating disorder
Maternal	Heterozygous	1	200592442	200838310	246	1q32.1	DUP	DDX59	No			0.27343	Mild	Yes
Paternal	Heterozygous	19	13136150	13136228	0.078	19p13.13	DEL	NACC1	Yes	1S		0.99995	Mild		Spina bifida, irritable bowel syndrome
Paternal	Heterozygous	19	13137375	13137476	0.101	19p13.13	DEL	NACC1	Yes
Paternal	Heterozygous	19	13137575	13138146	0.571	19p13.13	DEL	NACC1	Yes
Maternal	Heterozygous	4	2999416	3017381	18	4p16.3	DEL	GRK4	No	2		2.7887e-15
Paternal	Heterozygous	6	73455854	73466227	10.4	6q13	DEL	MTO1	Yes			1.7273e-10			ADHD, eating disorder
Paternal	Heterozygous	19	40517916	40519891	1.97	19q13.2	DEL	SPTBN4	Yes			1.2067e-05	Mild
Maternal	Heterozygous	14	56608786	56615852	7.07	14q22.3	DEL	TMEM260	Yes			1.3468e-15	mild		Congenital ptosis, strabismus, scoliosis, dysphagia, inguinal hernia, congenital megacolon, rhabdomyosarcoma, atopic dermatitis, alopecia areata
